# Supplementary material for: Identification of arginine- and lysine-methylation in the proteome of Saccharomyces cerevisiae and its functional implications
Source: BMC Genomics. 2010 Feb 5;11:92. doi: 10.1186/1471-2164-11-92 (PMC2830191; doi:10.1186/1471-2164-11-92)
Supplement: Additional file 2 — List of lysine- and arginine-methylated peptides. This file contains the list of all high confidence arginine- and lysine-methylated peptides, and their corresponding discovery rates. [file 1471-2164-11-92-S2.XLS]

## Sheet: FindMod methylated peptides
Additional file 2: Supplementary Table 2. Methylated peptides from FindMod analysis
This table contain the list of methylated peptides. For the list of methylated residues, please see the tab titled 'FindMod methylated residues'.
Column	Description
Gene Name	The gene name for the protein
Ordered Locus Name	The ordered locus name for the protein.
Swiss-Prot accession	The Swiss-Prot accession number for the protein.
PTM type	The type of modification found. METH: monomethylation; DIMETH: dimethylation; TRIMETH: trimetylation.
Position	The position of the modification site with respect to the start of the protein sequence.
Modified residue	The residue which has been modified.
Start position	The start position of the modified peptide.
Peptide Sequence	The peptide sequence
Unambiguous or Ambiguous	Label the peptide was an unambiguous or ambiguous match.
discovery_rate	The discovery rate of the modification site (count/times_identified).
count	The number of times the modified residue has been identified
times_identified	The number of times the protein has been identified
min_mass_error	Minimum mass tolerance in which this modification was found.
max_mass_error	Maximum mass tolerance in which this modification was found. This only applies to the discovery rate (m_discovery_rate) calculation.
Gene Name	Ordered Locus Name	Swiss-Prot accession	PTM type	Position	Modified residue	Start position	Peptide Sequence	End Position	Unambiguous or Ambiguous	discovery_rate	count	times_identified	min_mass_error	max_mass_error
	YPR097W	Q06839	DIMETH	249	K	238	SHAIKSFASTSK	249	unambiguous	0.0769231	1	13	0.038	0.038
	YPR097W	Q06839	DIMETH	249	K	243	SFASTSKWMK	252	unambiguous	0.0769231	1	13	0.049	0.049
ARC40	YBR234C	P38328	METH	121	K	109	AATSVTWAPNGYK	121	unambiguous	0.0344828	1	29	0.026	0.026
ARC40	YBR234C	P38328	METH	121	K	109	AATSVTWAPNGYKFAVGSSAR	129	unambiguous	0.0344828	1	29	0.043	0.043
ATP2	YJR121W	P00830	METH	196	K	183	GGKIGLFGGAGVGK	196	ambiguous	0.0166667	1	60	0.018	0.055
ATP2	YJR121W	P00830	METH	196	K	186	IGLFGGAGVGK	196	unambiguous	0.0333333	2	60	0.018	0.043
CDC11	YJR076C	P32458	DIMETH	35	R	19	RGITFTVMIVGQSGSGR	35	ambiguous	0.444444	4	9	0.021	0.041
CDC11	YJR076C	P32458	DIMETH	35	R	20	GITFTVMIVGQSGSGR	35	unambiguous	0.111111	1	9	0.025	0.025
CDC19	YAL038W	P00549	DIMETH	216	R	201	FGVKNGVHMVFASFIR	216	unambiguous	0.00543478	1	184	0.02	0.073
CDC19	YAL038W	P00549	DIMETH	216	R	205	NGVHMVFASFIR	216	unambiguous	0.0271739	5	184	0.016	0.064
CDC19	YAL038W	P00549	METH	216	R	201	FGVKNGVHMVFASFIR	216	ambiguous	0.0217391	4	184	0.02	0.073
CDC19	YAL038W	P00549	METH	216	R	205	NGVHMVFASFIR	216	unambiguous	0.0217391	4	184	0.016	0.064
CDC39	YCR093W	P25655	METH	256	R	243	SISSLQANQINWNR	256	ambiguous	0.047619	1	21	0.034	0.358
CDC39	YCR093W	P25655	METH	256	R	243	SISSLQANQINWNRVFNLMSTK	264	unambiguous	0.0952381	2	21	0.038	0.063
DIP2	YLR129W	Q12220	METH	350	K	338	IKSASWTTVSSSK	350	unambiguous	0.0555556	1	18	0.016	0.061
DIP2	YLR129W	Q12220	METH	350	K	340	SASWTTVSSSK	350	unambiguous	0.0555556	1	18	0.029	0.04
DNF1	YER166W	P32660	METH	541	K	531	IMLNSGITPTK	541	unambiguous	1	1	1	0.076	0.076
DNF1	YER166W	P32660	METH	541	K	531	IMLNSGITPTKK	542	ambiguous	1	1	1	0.076	0.076
ECM29	YHL030W	P38737	DIMETH	1112	R	1099	FMSLAKSSALWSSR	1112	unambiguous	0.0149254	1	67	0.028	0.073
ECM29	YHL030W	P38737	DIMETH	1112	R	1105	SSALWSSRK	1113	unambiguous	0.0447761	3	67	0.031	0.067
ECM29	YHL030W	P38737	METH	542	R	534	LFNIWGTVR	542	ambiguous	0.0149254	1	67	0.028	0.069
ECM29	YHL030W	P38737	METH	542	R	534	LFNIWGTVRTNR	545	unambiguous	0.0149254	1	67	0.033	0.049
EDE1	YBL047C	P34216	METH	252	R	237	TTPLSANSTGVSSLTR	252	unambiguous	0.0434783	1	23	0.059	0.059
EDE1	YBL047C	P34216	METH	252	R	237	TTPLSANSTGVSSLTRHSTISR	258	ambiguous	0.0434783	1	23	0.029	0.029
EMG1	YLR186W	Q06287	METH	147	K	136	RFSGLMVQLLHK	147	ambiguous	0.0769231	1	13	0.023	0.052
EMG1	YLR186W	Q06287	METH	147	K	137	FSGLMVQLLHK	147	unambiguous	0.0769231	1	13	0.015	0.039
ERB1	YMR049C	Q04660	METH	577	K	570	KQVAQWNKPSQK	581	ambiguous	0.02	1	50	0.018	0.068
ERB1	YMR049C	Q04660	METH	577	K	571	QVAQWNKPSQK	581	unambiguous	0.02	1	50	0.037	0.059
ERB1	YMR049C	Q04660	METH	581	K	570	KQVAQWNKPSQK	581	ambiguous	0.02	1	50	0.018	0.068
ERB1	YMR049C	Q04660	METH	581	K	571	QVAQWNKPSQK	581	unambiguous	0.02	1	50	0.037	0.059
FKS1	YLR342W	P38631	DIMETH	946	R	939	TRIWASLR	946	ambiguous	0.06	6	100	0.024	0.061
FKS1	YLR342W	P38631	DIMETH	946	R	941	IWASLRSQTLYR	952	unambiguous	0.04	4	100	0.029	0.061
FKS1	YLR342W	P38631	DIMETH	952	R	941	IWASLRSQTLYR	952	unambiguous	0.04	4	100	0.029	0.061
FKS1	YLR342W	P38631	DIMETH	952	R	947	SQTLYRTISGFMNYSR	962	ambiguous	0.02	2	100	0.04	0.071
FKS1	YLR342W	P38631	DIMETH	962	R	947	SQTLYRTISGFMNYSR	962	ambiguous	0.02	2	100	0.04	0.071
FKS1	YLR342W	P38631	DIMETH	962	R	953	TISGFMNYSRAIK	965	unambiguous	0.01	1	100	0.017	0.07
FKS1	YLR342W	P38631	DIMETH	1527	R	1513	GNNQYHRNSWIGYVR	1527	unambiguous	0.01	1	100	0.024	0.083
FKS1	YLR342W	P38631	DIMETH	1527	R	1520	NSWIGYVRMSR	1530	unambiguous	0.08	8	100	0.022	0.083
FKS1	YLR342W	P38631	METH	946	R	939	TRIWASLR	946	ambiguous,unambiguous	0.02	2	100	0.024	0.061
FKS1	YLR342W	P38631	METH	946	R	941	IWASLRSQTLYR	952	unambiguous	0.02	2	100	0.029	0.061
FKS1	YLR342W	P38631	METH	962	R	953	TISGFMNYSR	962	unambiguous	0.02	2	100	0.04	0.04
FKS1	YLR342W	P38631	METH	962	R	953	TISGFMNYSRAIK	965	unambiguous	0.01	1	100	0.017	0.07
GCD10	YNL062C	P41814	METH	436	K	427	GKLHPLMTMK	436	unambiguous	0.142857	1	7	0.041	0.041
GCD10	YNL062C	P41814	METH	436	K	429	LHPLMTMKGGGGYLMWCHR	447	unambiguous	0.142857	1	7	0.041	0.041
GCD10	YNL062C	P41814	METH	447	R	429	LHPLMTMKGGGGYLMWCHR	447	unambiguous	0.142857	1	7	0.041	0.041
GCD10	YNL062C	P41814	METH	447	R	437	GGGGYLMWCHR	447	unambiguous	0.142857	1	7	0.008	0.019
GCN1	YGL195W	P33892	DIMETH	1446	K	1432	ATKAIMAHTTGYGVK	1446	unambiguous	0.00877193	1	114	0.041	0.065
GCN1	YGL195W	P33892	DIMETH	1446	K	1435	AIMAHTTGYGVKK	1447	ambiguous	0.00877193	1	114	0.047	0.061
GCN20	YFR009W	P43535	DIMETH	656	K	648	MQLLSGGQK	656	unambiguous	0.0416667	2	48	0.031	0.07
GCN20	YFR009W	P43535	DIMETH	656	K	648	MQLLSGGQKSR	658	unambiguous	0.0208333	1	48	0.018	0.07
GUS1	YGL245W	P46655	METH	371	R	364	CNLTPHHR	371	ambiguous	0.025	1	40	0.069	0.069
GUS1	YGL245W	P46655	METH	371	R	364	CNLTPHHRTGSTWK	377	unambiguous	0.025	1	40	0.015	0.069
HAS1	YMR290C	Q03532	DIMETH	444	K	432	LIKSNYYLHQTAK	444	unambiguous	0.0833333	4	48	0.019	0.055
HAS1	YMR290C	Q03532	DIMETH	444	K	435	SNYYLHQTAK	444	unambiguous	0.0208333	1	48	0.029	0.048
IMD3	YLR432W	P50095	METH	168	R	158	NGKLMGIVTSR	168	unambiguous	0.0151515	3	198	0.008	0.056
IMD3	YLR432W	P50095	METH	168	R	161	LMGIVTSR	168	unambiguous	0.00505051	1	198	0.039	0.054
ISW1	YBR245C	P38144	METH	14	K	1	MAYMLAIANFHFFK	14	unambiguous	0.0322581	1	31	0.038	0.057
ISW1	YBR245C	P38144	METH	14	K	1	MAYMLAIANFHFFKFYTR	18	ambiguous	0.0322581	1	31	0.037	0.046
LEA1	YPL213W	Q08963	DIMETH	141	R	123	TLKNLTLIGNQVCHLANYR	141	unambiguous	0.0526316	1	19	0.054	0.072
LEA1	YPL213W	Q08963	DIMETH	141	R	126	NLTLIGNQVCHLANYR	141	unambiguous	0.157895	3	19	0.023	0.057
MRPL17	YNL252C	P36528	METH	70	K	58	RLMWTFPAYFYFK	70	ambiguous	0.666667	4	6	0.018	0.044
MRPL17	YNL252C	P36528	METH	70	K	59	LMWTFPAYFYFK	70	unambiguous	0.166667	1	6	0.031	0.051
MRPL20	YKR085C	P22354	METH	104	K	94	AKQCPNVLVGK	104	unambiguous	0.2	1	5	0.064	0.073
MRPL20	YKR085C	P22354	METH	104	K	96	QCPNVLVGKSTVNGK	110	unambiguous	0.6	3	5	0.027	0.073
NIP1	YMR309C	P32497	METH	514	K	501	RAILYNIYYTALNK	514	ambiguous	0.0263158	2	76	0.06	0.791
NIP1	YMR309C	P32497	METH	514	K	502	AILYNIYYTALNK	514	unambiguous	0.0131579	1	76	0.027	0.252
NOC2	YOR206W	P39744	METH	384	K	372	TNMRSMPLINFQK	384	unambiguous	0.03125	1	32	0.049	0.093
NOC2	YOR206W	P39744	METH	384	K	376	SMPLINFQK	384	unambiguous	0.03125	1	32	0.033	0.057
NOG2	YNR053C	P53742	DIMETH	336	R	329	SSIINTLR	336	ambiguous	0.0416667	1	24	0.04	0.04
NOG2	YNR053C	P53742	DIMETH	336	R	329	SSIINTLRK	337	unambiguous	0.0416667	1	24	0.038	0.04
POL12	YBL035C	P38121	METH	84	K	75	RANQISSSSK	84	ambiguous	0.0588235	1	17	0.017	0.055
POL12	YBL035C	P38121	METH	84	K	76	ANQISSSSKVNTSTK	90	unambiguous	0.235294	4	17	0.017	0.055
PRP43	YGL120C	P53131	DIMETH	662	K	650	KALASGFFMQVAK	662	ambiguous	0.0526316	2	38	0.041	0.058
PRP43	YGL120C	P53131	DIMETH	662	K	651	ALASGFFMQVAK	662	unambiguous	0.0526316	2	38	0.014	0.078
PRP43	YGL120C	P53131	DIMETH	662	K	651	ALASGFFMQVAKK	663	ambiguous	0.0526316	2	38	0.041	0.058
PRT1	YOR361C	P06103	METH	572	R	560	FVVVGALVGPNMR	572	unambiguous	0.03125	2	64	0.022	0.535
PRT1	YOR361C	P06103	METH	572	R	560	FVVVGALVGPNMRR	573	ambiguous,unambiguous	0.03125	2	64	0.024	0.535
PSA1	YDL055C	P41940	DIMETH	299	K	287	ITRSVVLCNSTIK	299	ambiguous	0.00473934	2	422	0.019	0.063
PSA1	YDL055C	P41940	DIMETH	299	K	290	SVVLCNSTIK	299	unambiguous	0.007109	3	422	0.017	0.075
PSD2	YGR170W	P53037	METH	252	R	241	RTPTFQAFNAWR	252	ambiguous	0.5	1	2	0.029	0.029
PSD2	YGR170W	P53037	METH	252	R	242	TPTFQAFNAWR	252	unambiguous	0.5	1	2	0.029	0.029
RPA135	YPR010C	P22138	DIMETH	513	K	502	MVHRGSFFAQLK	513	unambiguous	0.0363636	2	55	0.023	1.525
RPA135	YPR010C	P22138	DIMETH	513	K	506	GSFFAQLKTTTVR	518	ambiguous	0.0181818	1	55	0.035	0.064
RPB2	YOR151C	P08518	METH	496	R	486	YTYSSTLSHLR	496	unambiguous	0.0222222	1	45	0.019	0.06
RPB2	YOR151C	P08518	METH	496	R	486	YTYSSTLSHLRR	497	ambiguous,unambiguous	0.0444444	2	45	0.029	0.058
RPG1	YBR079C	P38249	DIMETH	192	K	185	KTMHFCLK	192	ambiguous	0.0526316	4	76	0.026	0.063
RPG1	YBR079C	P38249	DIMETH	192	K	186	TMHFCLKYQR	195	unambiguous	0.0131579	1	76	0.02	0.048
RPL16A	YIL133C	P26784	DIMETH	148	K	135	YTTLGKLSTSVGWK	148	unambiguous	0.323529	11	34	0.014	0.038
RPL16A	YIL133C	P26784	DIMETH	148	K	141	LSTSVGWK	148	unambiguous	0.0588235	2	34	0.02	0.041
RPL18A,RPL18B	YNL301C,YOL120C	P07279	METH	105	R	99	TTVAALR	105	unambiguous	0.0769231	1	13	0.009	0.009
RPL18A,RPL18B	YNL301C,YOL120C	P07279	METH	105	R	99	TTVAALRFTAGAR	111	unambiguous	0.0769231	1	13	0.009	0.033
RPL1A,RPL1B	YGL135W,YPL220W	P53030	DIMETH	207	K	197	NWQNVGSLVVK	207	unambiguous	0.191176	13	68	0.012	0.078
RPL1A,RPL1B	YGL135W,YPL220W	P53030	DIMETH	207	K	197	NWQNVGSLVVKSSMGPAFR	215	ambiguous	0.0147059	1	68	0.032	0.035
RPL20A,RPL20B	YMR242C,YOR312C	P47913	DIMETH	47	K	39	SRYWYFLQK	47	unambiguous	0.0148515	3	202	0.006	0.053
RPL20A,RPL20B	YMR242C,YOR312C	P47913	DIMETH	47	K	41	YWYFLQKLHK	50	unambiguous	0.0049505	1	202	0.017	0.039
RPL27A,RPL27B	YDR471W,YHR010W	P38706	DIMETH	15	R	7	AGKVAVVVR	15	unambiguous	0.00724638	1	138	0.039	0.039
RPL27A,RPL27B	YDR471W,YHR010W	P38706	DIMETH	15	R	10	VAVVVRGR	17	unambiguous	0.0217391	3	138	0.01	0.025
RPL27A,RPL27B	YDR471W,YHR010W	P38706	DIMETH	133	K	122	HQAGKNQWFFSK	133	unambiguous	0.137681	19	138	0.007	0.051
RPL27A,RPL27B	YDR471W,YHR010W	P38706	DIMETH	133	K	127	NQWFFSKLR	135	unambiguous	0.00724638	1	138	0.007	0.057
RPL2A,RPL2B	YFR031C-A,YIL018W	P05736	DIMETH	21	R	10	KGAGSIFTSHTR	21	ambiguous	0.0128205	1	78	0.017	0.044
RPL2A,RPL2B	YFR031C-A,YIL018W	P05736	DIMETH	21	R	11	GAGSIFTSHTR	21	unambiguous	0.0128205	1	78	0.018	0.047
RPL3	YOR063W	P14126	DIMETH	384	K	377	HAFMGTLK	384	unambiguous	0.015748	2	127	0.026	0.062
RPL3	YOR063W	P14126	DIMETH	384	K	377	HAFMGTLKK	385	ambiguous,unambiguous	0.023622	3	127	0.024	0.306
RPL3	YOR063W	P14126	METH	275	R	267	AGQRGYHSR	275	ambiguous,unambiguous	0.0708661	9	127	0.028	0.306
RPL3	YOR063W	P14126	METH	275	R	271	GYHSRTSINHK	281	ambiguous,unambiguous	0.0314961	4	127	0.022	0.05
RPL4A	YBR031W	P10664	DIMETH	84	R	74	IPRVGGGGTGR	84	ambiguous	0.00816327	2	245	0.027	0.055
RPL4A	YBR031W	P10664	DIMETH	84	R	77	VGGGGTGRSGQGAFGNMCR	95	unambiguous	0.00408163	1	245	0.02	0.057
RPL4A	YBR031W	P10664	METH	104	K	96	GGRMFAPTK	104	unambiguous	0.00408163	1	245	0.023	0.076
RPL4A	YBR031W	P10664	METH	104	K	99	MFAPTKTWR	107	unambiguous	0.0122449	3	245	0.014	0.063
RPL7A	YGL076C	P05737	METH	218	R	207	LSNPSGGWGVPR	218	unambiguous	0.0222222	3	135	0.013	0.04
RPL7A	YGL076C	P05737	METH	218	R	207	LSNPSGGWGVPRK	219	unambiguous	0.0666667	9	135	0.011	0.055
RPL7B	YPL198W	Q12213	METH	218	R	207	LSNPSGGWGVPR	218	unambiguous	0.037037	4	108	0.011	0.246
RPL7B	YPL198W	Q12213	METH	218	R	207	LSNPSGGWGVPRK	219	unambiguous	0.0740741	8	108	0.014	0.057
RPL8B	YLL045C	P29453	DIMETH	241	K	232	HWGGGILGNK	241	ambiguous	0.01	1	100	0.024	0.038
RPL8B	YLL045C	P29453	DIMETH	241	K	232	HWGGGILGNKAQAK	245	unambiguous	0.03	3	100	0.01	0.056
RPL8B	YLL045C	P29453	METH	15	K	7	VAPAPFGAK	15	unambiguous	0.03	3	100	0.027	0.027
RPL8B	YLL045C	P29453	METH	15	K	7	VAPAPFGAKSTK	18	unambiguous	0.06	6	100	0.025	0.052
RPL8B	YLL045C	P29453	METH	43	K	33	NFGIGQAVQPK	43	unambiguous	0.01	1	100	0.012	0.038
RPL8B	YLL045C	P29453	METH	43	K	33	NFGIGQAVQPKR	44	unambiguous	0.03	3	100	0.023	0.056
RPN2	YIL075C	P32565	METH	376	K	359	AQNWAKFTATASLGVIHK	376	unambiguous	0.0833333	6	72	0.014	0.052
RPN2	YIL075C	P32565	METH	376	K	365	FTATASLGVIHK	376	ambiguous	0.0138889	1	72	0.029	0.059
RPS11A,RPS11B	YBR048W,YDR025W	P26781	METH	67	R	58	CPFTGLVSIR	67	unambiguous	0.0166667	1	60	0.013	0.026
RPS11A,RPS11B	YBR048W,YDR025W	P26781	METH	67	R	58	CPFTGLVSIRGK	69	unambiguous	0.0333333	2	60	0.017	0.03
RPS13	YDR064W	P05756	METH	140	K	128	YYRTVAVLPPNWK	140	unambiguous	0.0212766	1	47	0.035	0.04
RPS13	YDR064W	P05756	METH	140	K	131	TVAVLPPNWK	140	unambiguous	0.0425532	2	47	0.02	0.043
RPS17A	YML024W	P02407	DIMETH	59	K	48	NKIAGYTTHLMK	59	ambiguous	0.0181818	1	55	0.02	0.038
RPS17A	YML024W	P02407	DIMETH	59	K	50	IAGYTTHLMK	59	unambiguous	0.0181818	1	55	0.008	0.038
RPS17A	YML024W	P02407	DIMETH	59	K	50	IAGYTTHLMKR	60	unambiguous	0.0363636	2	55	0.014	0.041
RRP5	YMR229C	Q05022	DIMETH	215	R	207	YFHIGQWLR	215	ambiguous	0.017094	2	117	0.026	0.069
RRP5	YMR229C	Q05022	DIMETH	215	R	207	YFHIGQWLRCSVIK	220	ambiguous,unambiguous	0.0683761	8	117	0.026	0.067
RRP5	YMR229C	Q05022	DIMETH	769	K	761	TRVFNMSLK	769	ambiguous	0.00854701	1	117	0.017	0.07
RRP5	YMR229C	Q05022	DIMETH	769	K	763	VFNMSLKSSLIK	774	ambiguous,unambiguous	0.017094	2	117	0.028	0.068
RSC1	YGR056W	P53236	METH	454	R	445	GKCYVIHFTR	454	ambiguous	0.0625	1	16	0.014	0.048
RSC1	YGR056W	P53236	METH	454	R	447	CYVIHFTRFQR	457	unambiguous	0.0625	1	16	0.028	0.028
RSC30	YHR056C	P38781	METH	692	R	682	SIKSFSSGNNR	692	ambiguous	0.0666667	1	15	0.035	0.035
RSC30	YHR056C	P38781	METH	692	R	685	SFSSGNNRFHSNGK	698	unambiguous	0.133333	2	15	0.016	0.031
RVB2	YPL235W	Q12464	METH	412	K	398	YSSNLISVAQQIAMK	412	ambiguous,unambiguous	0.0294118	2	68	0.025	0.053
RVB2	YPL235W	Q12464	METH	412	K	398	YSSNLISVAQQIAMKR	413	ambiguous	0.0147059	1	68	0.027	0.053
SKI3	YPR189W	P17883	DIMETH	1088	K	1075	LFAHSFILSNGRSK	1088	ambiguous	0.117647	2	17	0.036	0.045
SKI3	YPR189W	P17883	DIMETH	1088	K	1087	SKAAQFMYAK	1096	unambiguous	0.0588235	1	17	0.036	0.036
SMB1	YER029C	P40018	METH	138	K	132	KPGKIAKPNTANAK	145	ambiguous	0.027027	1	37	0.036	0.045
SMB1	YER029C	P40018	METH	138	K	136	IAKPNTANAK	145	ambiguous,unambiguous	0.0540541	2	37	0.023	0.056
SMB1	YER029C	P40018	METH	145	K	132	KPGKIAKPNTANAK	145	ambiguous	0.027027	1	37	0.036	0.045
SMB1	YER029C	P40018	METH	145	K	136	IAKPNTANAK	145	ambiguous,unambiguous	0.0540541	2	37	0.023	0.056
SNF2	YOR290C	P22082	DIMETH	1028	K	1013	CKMSALQQIMYQQMLK	1028	unambiguous	0.04	1	25	0.029	0.055
SNF2	YOR290C	P22082	DIMETH	1028	K	1015	MSALQQIMYQQMLKYR	1030	unambiguous	0.2	5	25	0.029	0.054
SNU114	YKL173W	P36048	DIMETH	356	K	348	LWGSVYYHK	356	ambiguous	0.0113636	1	88	0.041	0.053
SNU114	YKL173W	P36048	DIMETH	356	K	348	LWGSVYYHKGNFR	360	unambiguous	0.113636	10	88	0.03	0.05
SNU114	YKL173W	P36048	METH	935	K	920	LSTNGLGMCQLYFWHK	935	unambiguous	0.0113636	1	88	0.026	0.065
SNU114	YKL173W	P36048	METH	935	K	920	LSTNGLGMCQLYFWHKIWR	938	unambiguous	0.0227273	2	88	0.025	0.067
SSB1	YDL229W	P11484	DIMETH	513	R	498	STGKSSNITISNAVGR	513	unambiguous	0.0036452	3	823	0.015	0.068
SSB1	YDL229W	P11484	DIMETH	513	R	502	SSNITISNAVGR	513	unambiguous	0.00607533	5	823	0.022	0.065
SSB2	YNL209W	P40150	DIMETH	513	R	498	STGKSSNITISNAVGR	513	unambiguous	0.0104167	1	96	0.019	0.058
SSB2	YNL209W	P40150	DIMETH	513	R	502	SSNITISNAVGR	513	unambiguous	0.0104167	1	96	0.068	0.068
TDH3	YGR192C	P00359	DIMETH	11	R	1	MVRVAINGFGR	11	ambiguous,unambiguous	0.0384615	3	78	0.026	0.069
TDH3	YGR192C	P00359	DIMETH	11	R	4	VAINGFGRIGR	14	unambiguous	0.0641026	5	78	0.017	0.038
TUB2	YFL037W	P02557	DIMETH	318	R	307	NGRYLTVAAFFR	318	unambiguous	0.00769231	2	260	0.013	0.092
TUB2	YFL037W	P02557	DIMETH	318	R	310	YLTVAAFFR	318	unambiguous	0.00769231	2	260	0.023	0.064
URA7	YBL039C	P28274	DIMETH	28	K	17	GVLASSTGMLMK	28	unambiguous	0.0357143	1	28	0.033	0.06
URA7	YBL039C	P28274	DIMETH	28	K	17	GVLASSTGMLMKTLGLK	33	unambiguous	0.107143	3	28	0.04	0.062
USO1	YDL058W	P25386	METH	119	K	107	LQNGKYPSPLVMK	119	ambiguous	0.125	1	8	0.046	0.048
USO1	YDL058W	P25386	METH	119	K	112	YPSPLVMK	119	unambiguous	0.125	1	8	0.029	0.048
UTP22	YGR090W	P53254	METH	1158	K	1152	YLNLKYK	1158	ambiguous,unambiguous	0.0888889	4	45	0.034	0.054
UTP22	YGR090W	P53254	METH	1158	K	1157	YKNSLILSSR	1166	ambiguous	0.0222222	1	45	0.033	0.063
VPS52	YDR484W	P39904	METH	224	R	213	TLRSHNPVPSQR	224	unambiguous	0.142857	1	7	0.082	0.082
VPS52	YDR484W	P39904	METH	224	R	216	SHNPVPSQR	224	unambiguous	0.142857	1	7	0.022	0.037
YKU70	YMR284W	P32807	DIMETH	549	R	544	KLYYIR	549	ambiguous	0.5	2	4	0.029	0.034
YKU70	YMR284W	P32807	DIMETH	549	R	545	LYYIRNK	551	unambiguous	0.25	1	4	0.034	0.034
