# Supplementary material for: Identification of arginine- and lysine-methylation in the proteome of Saccharomyces cerevisiae and its functional implications
Source: BMC Genomics. 2010 Feb 5;11:92. doi: 10.1186/1471-2164-11-92 (PMC2830191; doi:10.1186/1471-2164-11-92)
Supplement: Additional file 3 — List of lysine and arginine methylation sites. This file contains the list of all high confidence methylated residues and their corresponding discovery rates. [file 1471-2164-11-92-S3.XLS]

## Sheet: FindMod methylated residues
Additional file 3: Supplementary Table 3. Methylated residue from FindMod analysis
Column	Description
Gene Name	The gene name for the protein
Ordered Locus Name	The ordered locus name for the protein.
Swiss-Prot accession	The Swiss-Prot accession number for the protein.
PTM type	The type of modification found. METH: monomethylation; DIMETH: dimethylation; TRIMETH: trimethylation.
Position	The position of the modification site with respect to the start of the protein sequence.
Modified residue	The residue which has been modified.
m_count	The number of times the modified residue has been identified
m_times_identified	The number of times the protein has been identified
m_discovery_rate	The discovery rate of the modification site (m_count/m_times_identified).
u_count	The number of times the unmodified residue has been identified. This is left blank if the unmodified residue has not been identified.
u_times_identified	The number of times the protein has been identified This is left blank if the unmodified residue has not been identified.
u_discovery_rate	The discovery rate of the unmodified residue (u_count/u_times_identified). This is left blank if the unmodified residue has not bee identified.
num_peptides	Number of different peptide sequences in which the modification has been found.
min_mass_error	Minimum mass tolerance in which this modification was found.
max_mass_error	Maximum mass tolerance in which this modification was found. This only applies to the discovery rate (m_discovery_rate) calculation.
Gene Name	Ordered Locus Name	Swiss-Prot accession	PTM TYPE	Position	Modified residue	m_count	m_times_identified	m_discovery_rate	u_count	u_times_identified	u_discovery_rate	num_peptides	min_mass_error	max_mass_error
	YPR097W	Q06839	DIMETH	249	K	2	13	0.153846				2	0.038	0.049
ARC40	YBR234C	P38328	METH	121	K	2	29	0.0689655				2	0.026	0.043
ATP2	YJR121W	P00830	METH	196	K	3	60	0.05	7	60	0.116667	2	0.018	0.055
CDC11	YJR076C	P32458	DIMETH	35	R	5	9	0.555556	11	9	1.22222	2	0.021	0.041
CDC19	YAL038W	P00549	DIMETH	216	R	6	184	0.0326087	174	184	0.945652	2	0.016	0.073
CDC19	YAL038W	P00549	METH	216	R	8	184	0.0434783	174	184	0.945652	2	0.016	0.073
CDC39	YCR093W	P25655	METH	256	R	3	21	0.142857	10	21	0.47619	2	0.034	0.358
DIP2	YLR129W	Q12220	METH	350	K	2	18	0.111111				2	0.016	0.061
DNF1	YER166W	P32660	METH	541	K	2	1	2				2	0.076	0.076
ECM29	YHL030W	P38737	DIMETH	1112	R	4	67	0.0597015	6	67	0.0895522	2	0.028	0.073
ECM29	YHL030W	P38737	METH	542	R	2	67	0.0298507	59	67	0.880597	2	0.028	0.069
EDE1	YBL047C	P34216	METH	252	R	2	23	0.0869565	12	23	0.521739	2	0.029	0.059
EMG1	YLR186W	Q06287	METH	147	K	2	13	0.153846	12	13	0.923077	2	0.015	0.052
ERB1	YMR049C	Q04660	METH	577	K	2	50	0.04	2	50	0.04	2	0.018	0.068
ERB1	YMR049C	Q04660	METH	581	K	2	50	0.04	2	50	0.04	2	0.018	0.068
FKS1	YLR342W	P38631	DIMETH	946	R	10	100	0.1	3	100	0.03	2	0.024	0.061
FKS1	YLR342W	P38631	DIMETH	952	R	6	100	0.06	4	100	0.04	2	0.029	0.071
FKS1	YLR342W	P38631	DIMETH	962	R	3	100	0.03	4	100	0.04	2	0.017	0.071
FKS1	YLR342W	P38631	DIMETH	1527	R	9	100	0.09	11	100	0.11	2	0.022	0.083
FKS1	YLR342W	P38631	METH	946	R	4	100	0.04	3	100	0.03	2	0.024	0.061
FKS1	YLR342W	P38631	METH	962	R	3	100	0.03	4	100	0.04	2	0.017	0.07
GCD10	YNL062C	P41814	METH	436	K	2	7	0.285714	3	7	0.428571	2	0.041	0.041
GCD10	YNL062C	P41814	METH	447	R	2	7	0.285714	7	7	1	2	0.008	0.041
GCN1	YGL195W	P33892	DIMETH	1446	K	2	114	0.0175439	4	114	0.0350877	2	0.041	0.065
GCN20	YFR009W	P43535	DIMETH	656	K	3	48	0.0625	1	48	0.0208333	2	0.018	0.07
GUS1	YGL245W	P46655	METH	371	R	2	40	0.05	1	40	0.025	2	0.015	0.069
HAS1	YMR290C	Q03532	DIMETH	444	K	5	48	0.104167				2	0.019	0.055
IMD3	YLR432W	P50095	METH	168	R	4	198	0.020202	1	198	0.00505051	2	0.008	0.056
ISW1	YBR245C	P38144	METH	14	K	2	31	0.0645161	5	31	0.16129	2	0.037	0.057
LEA1	YPL213W	Q08963	DIMETH	141	R	4	19	0.210526	24	19	1.26316	2	0.023	0.072
MRPL17	YNL252C	P36528	METH	70	K	5	6	0.833333	6	6	1	2	0.018	0.051
MRPL20	YKR085C	P22354	METH	104	K	4	5	0.8				2	0.027	0.073
NIP1	YMR309C	P32497	METH	514	K	3	76	0.0394737	39	76	0.513158	2	0.027	0.791
NOC2	YOR206W	P39744	METH	384	K	2	32	0.0625	6	32	0.1875	2	0.033	0.093
NOG2	YNR053C	P53742	DIMETH	336	R	2	24	0.0833333				2	0.038	0.04
POL12	YBL035C	P38121	METH	84	K	5	17	0.294118	1	17	0.0588235	2	0.017	0.055
PRP43	YGL120C	P53131	DIMETH	662	K	6	38	0.157895	6	38	0.157895	3	0.014	0.078
PRT1	YOR361C	P06103	METH	572	R	4	64	0.0625	63	64	0.984375	2	0.022	0.535
PSA1	YDL055C	P41940	DIMETH	299	K	5	422	0.0118483	5	422	0.0118483	2	0.017	0.075
PSD2	YGR170W	P53037	METH	252	R	2	2	1	1	2	0.5	2	0.029	0.029
RPA135	YPR010C	P22138	DIMETH	513	K	3	55	0.0545455	5	55	0.0909091	2	0.023	1.525
RPB2	YOR151C	P08518	METH	496	R	3	45	0.0666667	30	45	0.666667	2	0.019	0.06
RPG1	YBR079C	P38249	DIMETH	192	K	5	76	0.0657895	1	76	0.0131579	2	0.02	0.063
RPL16A	YIL133C	P26784	DIMETH	148	K	13	34	0.382353	13	34	0.382353	2	0.014	0.041
RPL18A,RPL18B	YNL301C,YOL120C	P07279	METH	105	R	2	13	0.153846	3	13	0.230769	2	0.009	0.033
RPL1A,RPL1B	YGL135W,YPL220W	P53030	DIMETH	207	K	14	68	0.205882	17	68	0.25	2	0.012	0.078
RPL20A,RPL20B	YMR242C,YOR312C	P47913	DIMETH	47	K	4	202	0.019802	311	202	1.5396	2	0.006	0.053
RPL27A,RPL27B	YDR471W,YHR010W	P38706	DIMETH	15	R	4	138	0.0289855	1	138	0.00724638	2	0.01	0.039
RPL27A,RPL27B	YDR471W,YHR010W	P38706	DIMETH	133	K	20	138	0.144928	90	138	0.652174	2	0.007	0.057
RPL2A,RPL2B	YFR031C-A,YIL018W	P05736	DIMETH	21	R	2	78	0.025641	90	78	1.15385	2	0.017	0.047
RPL3	YOR063W	P14126	DIMETH	384	K	5	127	0.0393701	9	127	0.0708661	2	0.024	0.306
RPL3	YOR063W	P14126	METH	275	R	13	127	0.102362				2	0.022	0.306
RPL4A	YBR031W	P10664	DIMETH	84	R	3	245	0.0122449				2	0.02	0.057
RPL4A	YBR031W	P10664	METH	104	K	4	245	0.0163265	8	245	0.0326531	2	0.014	0.076
RPL7A	YGL076C	P05737	METH	218	R	12	135	0.0888889	77	135	0.57037	2	0.011	0.055
RPL7B	YPL198W	Q12213	METH	218	R	12	108	0.111111	73	108	0.675926	2	0.011	0.246
RPL8B	YLL045C	P29453	DIMETH	241	K	4	100	0.04	14	100	0.14	2	0.01	0.056
RPL8B	YLL045C	P29453	METH	15	K	9	100	0.09	1	100	0.01	2	0.025	0.052
RPL8B	YLL045C	P29453	METH	43	K	4	100	0.04	32	100	0.32	2	0.012	0.056
RPN2	YIL075C	P32565	METH	376	K	7	72	0.0972222	3	72	0.0416667	2	0.014	0.059
RPS11A,RPS11B	YBR048W,YDR025W	P26781	METH	67	R	3	60	0.05	67	60	1.11667	2	0.013	0.03
RPS13	YDR064W	P05756	METH	140	K	3	47	0.0638298	14	47	0.297872	2	0.02	0.043
RPS17A	YML024W	P02407	DIMETH	59	K	4	55	0.0727273	35	55	0.636364	3	0.008	0.041
RRP5	YMR229C	Q05022	DIMETH	215	R	10	117	0.0854701	133	117	1.13675	2	0.026	0.069
RRP5	YMR229C	Q05022	DIMETH	769	K	3	117	0.025641	4	117	0.034188	2	0.017	0.07
RSC1	YGR056W	P53236	METH	454	R	2	16	0.125	11	16	0.6875	2	0.014	0.048
RSC30	YHR056C	P38781	METH	692	R	3	15	0.2				2	0.016	0.035
RVB2	YPL235W	Q12464	METH	412	K	3	68	0.0441176	43	68	0.632353	2	0.025	0.053
SKI3	YPR189W	P17883	DIMETH	1088	K	3	17	0.176471	1	17	0.0588235	2	0.036	0.045
SMB1	YER029C	P40018	METH	138	K	3	37	0.0810811				2	0.023	0.056
SMB1	YER029C	P40018	METH	145	K	3	37	0.0810811				2	0.023	0.056
SNF2	YOR290C	P22082	DIMETH	1028	K	6	25	0.24	1	25	0.04	2	0.029	0.055
SNU114	YKL173W	P36048	DIMETH	356	K	11	88	0.125	45	88	0.511364	2	0.03	0.053
SNU114	YKL173W	P36048	METH	935	K	3	88	0.0340909	20	88	0.227273	2	0.025	0.067
SSB1	YDL229W	P11484	DIMETH	513	R	8	823	0.00972053	29	823	0.0352369	2	0.015	0.068
SSB2	YNL209W	P40150	DIMETH	513	R	2	96	0.0208333	1	96	0.0104167	2	0.019	0.068
TDH3	YGR192C	P00359	DIMETH	11	R	8	78	0.102564	22	78	0.282051	2	0.017	0.069
TUB2	YFL037W	P02557	DIMETH	318	R	4	260	0.0153846	112	260	0.430769	2	0.013	0.092
URA7	YBL039C	P28274	DIMETH	28	K	4	28	0.142857	1	28	0.0357143	2	0.033	0.062
USO1	YDL058W	P25386	METH	119	K	2	8	0.25	1	8	0.125	2	0.029	0.048
UTP22	YGR090W	P53254	METH	1158	K	5	45	0.111111				2	0.033	0.063
VPS52	YDR484W	P39904	METH	224	R	2	7	0.285714				2	0.022	0.082
YKU70	YMR284W	P32807	DIMETH	549	R	3	4	0.75				2	0.029	0.034
