# Supplementary material for: Identification of arginine- and lysine-methylation in the proteome of Saccharomyces cerevisiae and its functional implications
Source: BMC Genomics. 2010 Feb 5;11:92. doi: 10.1186/1471-2164-11-92 (PMC2830191; doi:10.1186/1471-2164-11-92)
Supplement: Additional file 7 — List of methylation at C-terminus of peptides. This file is a list of peptides with methylation at C-terminus of peptides, collected from literature. [file 1471-2164-11-92-S7.XLS]

## Sheet: Sheet1
Additional file 7: Supplementary Table 5. List of experimentally verified peptides with C-terminal methylation sites.
Swiss-Prot Accession	Protein	Peptide	Residue modifieda	Mascot score	Literature referenceb	Location in reference	Comment
P0C0S9	Histone H2A type 1(Bovine)	NDEELNKLLGdmK	dmK(100)	-	1	Page 2636, Figure 4a. Mascot score from Supplementary figure S2
P62803	Histone H4 (Bovine)	ISGLIYEETmR	mR(56)	-	1	Page 2638, Figure 6a. Mascot score from Supplementary Figure S6.
P68432	Histone H3.1 (Bovine)	dmKSAPATGGVmK	dmK(28), mK(37)	38	1	Page 2640, Table 1
P62808	Histone H2B (Human)	QVHPDTGISSdmK	dm(57)	44	2	Page 1318, Table 1
P62808	Histone H2B (Human)	LLPGELAmK	mK(108)	28	2	Page 1318, Table 1
P62805	Histone H4 (Human)	ISGLIYEETmR	mR(55)	50	2	Page 1318, Table 1
P62805	Histone H4 (Human)	ISGLIYEETdmR	dmR(55)	40	2	Page 1318, Table 1
Q13310	Polyadenylate-binding protein 4 (Human)	AAVAAAAPmRAVAPYmK	mK(524)	-	3	Page 3, Figure 3c
Q07666	Sam68 (Human)	GVPPPPTVmR	mR(340)	-	3	Page 7, Table 2
Q13283	Ras-GTPase-activating protein-binding protein 1 (Human)	GPPRGGMVQKPGFGVGRGLAPR	2 mR and 1 dmR	-	3	Page 7, Table 2
P30561	Aryl hydrocarbon receptor (Mouse)	SFFAVALdmK	dK(87)	-	4	Page 175, Table 6
P43277	Histone H1.3 (Mouse)	a-SETAPAAPAAPAPVEdmK	dmk17	73	5	Page 78, Table II	Found in seminal vesicle
P43274	Histone H1.4 (Mouse)	a-SETAPAAPAAPAPAEdmK	dmk17	42, 40	5	Page 78, Table II	Found multiple times in heart tissue, and seminal vesicle
P43274	Histone H1.4 (Mouse)	SETAPAAPAAPAPAEdmK	dmk17	43, 36, 39	5	Page 78, Table II	Found multiple times in heart, lung, and seminal vesicle
P43275	Histone H1.1 (Mouse)	a-SETAPVAQAASTATEKPAAAmKmK	mK22, mK23	49	5	Page 78, Table II	heart
P43275	Histone H1.1 (Mouse)	SETAPVAQAASTATEKPAAAmKmK	mK22, mK23	79	5	Page 78, Table II	seminal vesicle
P16403, P43277	Histone H1.2; H1.3 (Mouse)	ASGPPVSELITmK	mK46	48	5	Page 79, Table II cont.	spleen
-	Histone H1.1, H1.2, H1.3, H1.4 (Mouse)	SGVSLAALdmK	dmK63	56, 62	5	Page 79, Table II cont.. Also, see page 83, Fig. 5B.	Found multiple times in heart and spleen tissues.
-	Histone H1.1, H1.2, H1.3, H1.4 (Mouse)	SGVSLAALmK	mK63	68	5	Page 79, Table II cont.. Also, see page 83, Fig. 5A.	spleen
-	Histone H1.2, H1.3, H1.4 (Mouse)	ALAAAGYDVEdmK	dmK75	42	5	Page 79, Table II cont.	Found multiple times in kidney tissues and seminal vesicle
-	Histone H1.2, H1.3, H1.4 (Mouse)	ALAAAGYDVEmK	mK75	50	5	Page 79, Table II cont.	spleen
P43276	Histone H1.5 (Mouse)	ALAAAGYDVEmK	mK75	75	5	Page 79, Table II cont.	spleen
-	Histone H1.3, H1.4 (Mouse)	GTGASGSFmK	mK106	31	5	Page 80, Table II cont.	spleen
a: Residue modified:	Describe the methylation site, the residue that was modified (K or R), type of methylation (m: monomethylation; dm: dimethylation), and the position of the methylation site in bracket. Also, acetylation is denoted by a small letter a before the acetylated residue.
b: Literature references:
1	Couttas, T. A., M. J. Raftery, et al. (2008). "Immonium ion scanning for the discovery of post-translational modifications and its application to histones." J Proteome Res 7(7): 2632-41.
2	Beck, H. C., E. C. Nielsen, et al. (2006). "Quantitative proteomic analysis of post-translational modifications of human histones." Mol Cell Proteomics 5(7): 1314-25.
3	Ong, S. E., G. Mittler, et al. (2004). "Identifying and quantifying in vivo methylation sites by heavy methyl SILAC." Nat Methods 1(2): 119-26.
4	Dave, K. A., B. R. Hamilton, et al. (2007). "Identification of N,Nepsilon-dimethyl-lysine in the murine dioxin receptor using MALDI-TOF/TOF- and ESI-LTQ-Orbitrap-FT-MS." Int J Mass Spec 268(2-3): 168-180.
5	Wisniewski, JR, Zougman, A, Kruger, S & Mann, M: Mass spectrometric mapping of linker histone H1 variants reveals multiple acetylations, methylations, and phosphorylation as well as differences between cell culture and tissue. Mol Cell Proteomics 2007, 6, 72-87.
